# Supplementary material for: Evaluation of methods to detect in vitro biofilm formation by staphylococcal clinical isolates
Source: BMC Res Notes. 2018 Oct 10;11:714. doi: 10.1186/s13104-018-3820-9 (PMC6180658; doi:10.1186/s13104-018-3820-9)
Supplement: Supplementary file 1 — Additional file 1: Table S1. Frequency of Staphylococcal spp. in different clinical sample. [file 13104_2018_3820_MOESM1_ESM.xlsx]

## Sheet: Sheet1
		Table S1 Frequency of Staphylococcal spp in Different Clinical Sample
		Staphylococcus spp	Clinical Specimen
			CVC*	Catheter tip	Blood	Suction tip	Drain tip	DJ stent**	Wound/pus	Tracheal tip	ET***	Urine
		S.aureus	9 (31%)	5 (16.7%)	8 (8.9%)		2 (66.7%)	1 (33.3%)	135 (70.7%)	1 (50%)		--
		S.epidermidis	8 (27.6%)	14 (46.7%)	52 (57.8%)	2 (100%)	1 (33.3%)	-	34 (17.8%)	-	1(100%)	11 (45.8%)
		S.saprophyticus	2 (6.9%)	2 (6.7%)	12 (13.3%)	-	-	1 (33.3%)	12 (6.3%)	-	-	11 (45.8%)
		S.hemolyticus	6 (20.7%)	6 (20%)	5 (5.6%)	-	-	1 (33.3%)	5 (2.6%)	-	-	1 (4.2%)					su
		S.hominis	1 (3.4%)	-	10 (11.1%)	-	-	-	3 (1.6%)	-	-	1 (4.2%)
		S.capitis	3 (10.3%)	3 (10%)	3 (3.3%)	-	-	-	2 (1%)	1 (50%)	-	-
		Total	29	30	90	2	3	3	191	2	1	24
		CVC*= Central Venous Catheter	DJ Stent**= Double J stent	ET***= Endotracheal tube
