# Supplementary material for: Evaluation of methods to detect in vitro biofilm formation by staphylococcal clinical isolates
Source: BMC Res Notes. 2018 Oct 10;11:714. doi: 10.1186/s13104-018-3820-9 (PMC6180658; doi:10.1186/s13104-018-3820-9)
Supplement: Supplementary file 2 — Additional file 2: Table S2. Correlation of Biofilm Production with ica genes. [file 13104_2018_3820_MOESM2_ESM.xlsx]

## Sheet: Sheet1
			Table S2: Correlation of Biofilm Production with ica genes
			Biofilm Production	Ica genes absent			Ica genes present
				CRA	TM	TCP	CRA	TM	TCP
			Strong	13 (4.5%)	29 (10.0%)	63 (22.5%)	7 (8.1%)	34 (39.5%)	20 (23.3%)
			Moderate	21 (7.3%)	45 (15.6%)	75 (26%)	5 (5.8%)	21 (24.4%)	16 (18.6%)
			Weak/Non	255 (88.2%)	215 (57.3%)	151 (52.2%)	74 (86%)	31 (36%)	50 (58.1%)
			Total	289 (77.1%)			86 (22.9%)
