# Supplementary material for: Evaluation of methods to detect in vitro biofilm formation by staphylococcal clinical isolates
Source: BMC Res Notes. 2018 Oct 10;11:714. doi: 10.1186/s13104-018-3820-9 (PMC6180658; doi:10.1186/s13104-018-3820-9)
Supplement: Supplementary file 3 — Additional file 3: Table S3. Biofilm detection among S. aureus and CoNS by different methods. [file 13104_2018_3820_MOESM3_ESM.xlsx]

## Sheet: Sheet1
			Table S3 Biofilm Detection among S.aureus and CoNS by Different Methods
			CNS isolates	Ica genes		CRA method			TM method			TCP method
				Present	Absent	Strong	Moderate	Weak/Non	Strong	Moderate	Weak/Non	Strong	Moderate	Weak/Non
			S.epidermidis	29 (13.6%)	94 (43.9%)	12 (5.6%)	12 (5.6%)	99 (46.3%)	33 (15.4%)	9 (4.2%)	81 (37.9%)	10 (4.7%)	32 (15%)	18 (8.4%)
			S.saprophyticus	5 (2.3%)	35 (16.4%)	2 (0.9%)	2 (0.9%)	36 (16.8%)	4 (1.9%)	6 (2.8%)	30 (14.0%)	2 (0.9%)	10 (4.7%)	28 (13.1%)
			S.capitis	2 (0.9%)	10 (4.7%)	-	2 (0.9%)	10 (4.7%)	2 (0.9%)	-	10 (4.7%)	-	2 (0.9%)	10 (4.7%)
			S.haemolyticus	2 (0.9%)	22 (10.3%)	3 (1.4%)	5 (2.3%)	16 (7.5%)	2 (0.9%)	6 (2.8%)	16 (7.5%)	2 (0.9%)	3 (1.4%)	19 (8.9%)
			S.hominis	3 (1.4%)	12 (5.6%)	3 (1.4%)	2 (0.9%)	10 (4.7%)	3 (1.4%)	3 (1.4%)	9 (4.2%)	3 (1.4%)	2 (0.9%)	10 (4.7%)
			S.aureus	86 (22.9%)	289 (77.1%)	20 (5.3%)	26 (6.9%)	329 (87.7%)	63 (16.8%)	66 (17.6%)	246 (65.6%)	21 (5.6%)	91 (24.3%)	263 (70.1%)
