# Supplementary material for: Evaluation of methods to detect in vitro biofilm formation by staphylococcal clinical isolates
Source: BMC Res Notes. 2018 Oct 10;11:714. doi: 10.1186/s13104-018-3820-9 (PMC6180658; doi:10.1186/s13104-018-3820-9)
Supplement: Supplementary file 4 — Additional file 4: Table S4. Statistical evaluation of different phenotypic methods compared with standard TCP method. [file 13104_2018_3820_MOESM4_ESM.xlsx]

## Sheet: Sheet1
			Table S4: Statistical Evaluation of Different Phenotypic Methods Compared
			with Standard TCP Methods
			Screening method	Sensitivity	Specificity	Positive predicitive value	Negative predictive value	Accuracy
			CRA	8	86	19.6	68.7	62.7
			TM	35.7	66.2	31	70.7	57.1
			TCP: TSB + glucose	58.9	58.9	37.9	77.1	58.9
			TCP: BHI + sucrose	79.5	46.8	38.9	84.2	56.5
